# Supplementary material for: The mTOR pathway is necessary for survival of mice with short telomeres
Source: Nat Commun. 2020 Mar 3;11:1168. doi: 10.1038/s41467-020-14962-1 (PMC7054554; doi:10.1038/s41467-020-14962-1)
Supplement: Supplementary file 4 — Source Data [file 41467_2020_14962_MOESM4_ESM.xlsx]

## Sheet: Figure 1
Figure 1 B: Survival curves both sexses together
Mice	Time (months)	G2 Control	G2 Rapa	wt Control	wt Rapa
647	7	1
648	7.5	1
649	7	1
651	10.5	1
652	9	1
653	11.75	1
664	11	1
665	11.25	1
668	5	1
693	10	1
702	7	1
703	9	1
697	6	1
698	12.75	1
699	10.25	1
630	10.75	1
631	10.75	1
632	8.75	1
639	9	1
640	7.5	1
641	6	1
650	9	1
654	9.75	1
659	10.25	1
671	7.25	1
670	7	1
678	6.75	1
688	11	1
689	10.75	1
690	7.75	1
628	6.75		1
629	7.25		1
642	7.5		1
644	8		1
655	8.5		1
656	8		1
662	6.75		1
663	8		1
685	7		1
686	7.5		1
687	7.5		1
673	5.5		1
674	7.5		1
675	5		1
676	5		1
709	5.5		1
710	4.75		1
633	10.25		1
634	10.25		1
635	10.25		1
636	7.5		1
637	10.75		1
645	10.75		1
646	8.75		1
657	6.25		1
658	8.5		1
666	8.25		1
672	6.5		1
681	5.25		1
682	5.25		1
683	4.25		1
684	5.5		1
691	9.5		1
704	7.25		1
705	7.25		1
2110	18			1
2111	13.75			1
2112	18.25			1
2113	18.25			1
2114	23.5			1
2148	12.25			1
2162	16.75			1
2163	16.75			1
2164	15.75			1
2165	27.5			1
2166	13.5			1
2167	23.25			1
2169	16.75			1
2149	23.25			1
2151	23.5			1
2168	19			1
2171	19			1
2172	21			1
2183	28			1
2184	29.5			1
2188	29			1
2189	23.75			1
2190	18.5			1
2116	25.75				1
2117	17.75				1
2118	29.25				1
2119	23.5				1
2123	24				1
2124	22.5				1
2125	14.25				1
2126	15.5				1
2153	32				1
2154	26				1
2155	28.75				1
2156	28.75				1
2157	16				1
2115	32				1
2120	24				1
2121	28.75				1
2122	32.5				1
2127	27				1
2158	24.25				1
2159	23				1
2160	28.75				1
2161	28.5				1
2178	31				1
2179	29				1
2180	29.75				1
2181	25				1
Figure 1C: Tumor free survival curves both sexses together
Mice	Time (months)	G2 Control	G2 Rapa	wt Control	wt Rapa
647	7	1
648	7.5	1
649	7	1
651	10.5	1
652	9	1
653	11.75	1
664	11	1
665	11.25	1
668	5	1
693	10	1
702	7	1
703	9	1
697	6	1
698	12.75	1
699	10.25	1
630	10.75	1
631	10.75	1
632	8.75	1
639	9	1
640	7.5	1
641	6	1
650	9	1
654	9.75	1
659	10.25	1
671	7.25	1
670	7	1
678	6.75	1
688	11	1
689	10.75	1
690	7.75	1
628	6.75		1
629	7.25		1
642	7.5		1
644	8		1
655	8.5		1
656	8		1
662	6.75		1
663	8		1
685	7		1
686	7.5		1
687	7.5		1
673	5.5		1
674	7.5		1
675	5		1
676	5		1
709	5.5		1
710	4.75		1
633	10.25		1
634	10.25		1
635	10.25		1
636	7.5		1
637	10.75		1
645	10.75		1
646	8.75		1
657	6.25		1
658	8.5		1
666	8.25		1
672	6.5		1
681	5.25		1
682	5.25		1
683	4.25		1
684	5.5		1
691	9.5		1
704	7.25		1
705	7.25		1
2111	13.75			1
2112	18.25			1
2113	18.25			1
2148	12.25			1
2162	16.75			1
2163	16.75			1
2164	15.75			1
2166	13.5			1
2169	16.75			1
2171	19			1
2183	28			1
2189	23.75			1
2116	25.75				1
2117	17.75				1
2118	29.25				1
2119	23.5				1
2124	22.5				1
2125	14.25				1
2126	15.5				1
2153	32				1
2154	26				1
2155	28.75				1
2156	28.75				1
2157	16				1
2115	32				1
2122	32.5				1
2127	27				1
2160	28.75				1
2179	29				1
2181	25				1
Figure 1D: Female weights
		6	7	8	9	10	11	12	13	14
wt Control
RFC2149		30.11	32.52	31.96	32.19	32.42	33.61	34.34	34.75	36.35
RFC2150		32.68	34.83	34.52	35.81	36.48	37.9	37.8	36.75	34.1
RFC2151		31.92	33.44	33.61	33.86	34.95	36.08	37.38	36.25	38.7
RFC2152		30.03	29.96	32.69	34.64	34.49	37.4	36.93
RFC2168		28.82	29.44	31.94	34.17	35.12	33.77	33.54	37.15	38.5
RFC2171		30.76	32.49	34.26	36.91	37.75	40.05	40.07	42	42.4
RFC2172		28.49	30.5	30.79	32.09	34.32	35.05	35.38	38.6	37.1
RFC2182		33.45	34.79	37.05	38.2	40.16	40	41.75	42.2	45.05
RFC2183		26.26	26.96	28.98	28.67	29.62	29.46	31.1	33.1	33.37
RFC2184		26.98	27.26	28.42	29.21	30.15	29.84	30.55	32.75	32.64
RFC2188		26.31	27.82	28.85	30.55	32.03	33.6	36.05	36.9	37.94
RFC2189		29.75	31.31	33.11	35.1	35.2	37.66	38.25	39.5	40.86
RFC2190		25.79	27.5	31.11	30.99	31.51	33.53	34.7	36.75	37.04
Average		29.3346	30.6785	32.0992	33.2608	34.1692	35.2269	35.9877	37.225	37.8375
StDev		2.51312	2.8093	2.50422	2.93241	3.0043	3.38047	3.23128	3.0045	3.66184
StErr		0.697015	0.77916	0.694546	0.813303	0.833243	0.937573	0.896195	0.867326	1.05708
wt Rapa		6	7	8	9	10	11	12	13	14
RFC2115		27.88	28.11	28.58	25.68	31.23	34.11	34.73	34.6	35.7
RFC2120		22.68	23.3	23.42	23.75	24.69	26.88	29.14	29.63	29
RFC2121		27.25	28.15	27.7	27.95	30.47	31.37	32.3	32.9	34.55
RFC2122		24.13	24.79	23.52	24.6	25.87	28.51	30.29	31.1	31.65
RFC2127		28.52	29.64	31.55	33.45	37	37.12	38.76	36.55	40
RFC2158		25.8	26.69	28.21	29.4	30.29	31.23	32.81	33.8	35
RFC2159		25.68	27.4	27.47	30.05	30.68	31.59	32.62	32.1	33.4
RFC2160		24.49	25.9	25.45	27.9	31.06	30.39	32.27	32.9	32.95
RFC2161		27.7	29.87	30.48	31.82	34.74	35.42	37.31	37.3	38.6
RFC2178		22.2	23.98	26.35	27.23	26.19	28.42	30.2	30.4	30.67
RFC2179		29.21	31.78	34.26	35.55	36.89	37.9	38.55	40.6	41.7
RFC2180		25.55	26.71	27.45	28.88	29.61	31.62	31.2	32.15	32.24
RFC2181		24.46	26.31	27.22	28.85	30.22	30.64	33.25	34.15	33.9
Average		25.8115	27.1254	27.82	28.8546	30.6877	31.9385	33.3408	33.7062	34.5662
StDev		2.20105	2.4174	3.02012	3.355	3.83151	3.34264	3.14416	3.03002	3.68168
StErr		0.610462	0.670466	0.83763	0.93051	1.06267	0.92708	0.872034	0.840375	1.02111
		6	7	8	9
G2 Control
RFD630		26.22	25.63	25.04	22.07
RFD631		22.47	21.39	21.97	21.27
RFD632		21.29	20.76	19.32	16.68
RFD639		19.87	20.11	19.9	17.99
RFD640		21.01	20.5		---
RFD641		11.82	---	---	---
RFD650		21.73	20.51	18.84	16.63
RFD654		14.87	14.34	14.39	12.77
RFD659		23.29	22.4	21.93	20.67
RFD670		18.14	14.6	---	---
RFD671		15.68	13.64	---	---
RFD678		14.66	14.02	---	---
RFD688		24.17	23.45	23.18	23.4
RFD689		22.76	23.2	22.53	22.48
RFD690		22.6	20.76	16.62
Average		20.0387	19.665	20.372	19.3289
StDev		4.11373	3.91293	3.21198	3.5124
StErr		1.06216	1.04577	1.01572	1.1708
G2 Rapa		6	7	8	9
RFD633		18.34	17.48	17.47	16.66
RFD634		20.77	20.43	19.44	17.7
RFD635		22.87	21.59	21.1	18.32
RFD636		13.86	12.53	---	---
RFD637		23	22.13	20.53	19.85
RFD645		23.16	22.55	21.6	20
RFD646		18.87	18.56	16.59	13.53
RFD657		13.32	HEP	---	---
RFD658		18.56	17.56	16.41	---
RFD666		23.64	21.78	17.66	---
RFD672		14.38	HEP	---	---
RFD691		25.26	24.98	22.05	19.74
RFD704		20.84	21.04	16.72
RFD705		21.54	20.83	16.57
Average		19.8864	20.1217	18.74	17.9714
StDev		3.83949	3.21209	2.2365	2.32427
StErr		1.02615	0.92725	0.674331	0.87849
Figure 1E: Male weights
	ID	age(mo.old)
	MALES
	wt Control	5	6	7	8	9	10	11	12	13	14
	RFC2110		32.55	33.8	33.47	35.44	34.67	35.94	35.49	36.33	36.9
	RFC2111		32.12	32.96	34.3	34.7	35.32	35.86	36.45	36.15
	RFC2112		33.9	35.46	38.7	40.72	41.45	42.25	43.21	43.75	37.4
	RFC2113		29.93	30.72	32.45	35.48	37.3	38.8	39.66	40.51	40.85
	RFC2114		21.5	32.25	34.15	36.68	38.46	39.57	41.08	40.85	41.1
	RFC2162	37.46	41.9	43.3	45.95	46.91	48.34	48	48.5	49.85	49.1
	RFC2163	33.13	36.28	38.62	41.9	43.8	46.8	46.35	46.92	49.6	48.02
	RFC2164	38.46	41.95	42.92	45.71	46	47.37	46.88	47.66	49.65	50.72
	RFC2165	34.1	36.25	39.44	42.16	43.96	44.78	44.55	45	49.4	46.87
	RFC2166	34.34	37.49	40.68	44.1	44.97	47.17	46.24	47.88	49.6
	RFC2167	33.2	37.02	39.82	43.62	44.44	45.99	46.34	37.29	30.1	30.89
	RFC2169	37.7	41.51	43.25	45.4	47.3	47.8	47.29	47.5	49.7	50.76
	Average	35.4843	35.2	37.7683	40.1592	41.7	42.9542	43.1725	43.0533	43.7908	43.261
	StDev	2.29688	5.83684	4.54994	5.24923	4.84063	5.20873	4.51432	4.88183	6.91386	6.83111
	StErr	0.868139	1.68495	1.31346	1.51532	1.39737	1.50363	1.30317	1.40926	1.99586	2.16019
		5	6	7	8	9	10	11	12	13	14
	wt Rapa
	RFC2116		34.03	34.56	34.03	37.8	37.98	39.28	38.62	39	40.25
	RFC2117		29.47	29.57	29.64	32.26	33.37	33.91	34.31	33.23	35.15
	RFC2118		35.73	33.53	35.3	37.17	38.63	39.55	38.96	39.36	41
	RFC2119		34.49	34.73	34.61	38.27	41.36	41.9	42.25	42.53	44.4
	RFC2123		33.1	34.03	35.35	36.98	38.26	39.07	40.55	41.18	44.2
	RFC2124		41.54	44.35	45.27	49.44	52.28	53.36	53.45	53.2	54.85
	RFC2125		42.13	43.7	46.47	47.89	50.76	50.86	53.03	51.16	52.7
	RFC2126		30.5	30.16	31.39	31.98	32.61	32.63	33.89	33.64	34.05
	RFC2153	29.21	29.62	29.83	31.11	32.01	33.11	34.21	34.87	35.05	36
	RFC2154	30.66	31.39	32.13	33.35	35.07	34.02	36.32	36.38	36.95	37.9
	RFC2155	29.52	29.72	30.13	30.71	31.62	29.84	31.46	30.6	30.5	30.55
	RFC2156	28.95	29.66	29.86	30.4	31.21	31.59	33.3	33.68	34.65	34.95
	RFC2157	33.29	34.57	35.89	36.73	38.82	40.1	42.43	43.16	44.45	46.3
	Average	30.326	33.5346	34.0362	34.9508	36.9631	37.9931	39.0985	39.5192	39.6077	40.9462
	StDev	1.78082	4.28586	4.94308	5.32667	5.89975	6.9571	6.79005	7.09135	6.86021	7.31475
	StErr	0.796408	1.18868	1.37096	1.47735	1.6363	1.92955	1.88322	1.96679	1.90268	2.02875
		5	6	7	8	9	10	11
	G2 Control
	RFD647	21.04	19.92	15.75
	RFD648	22.32	20.92	18.88
	RFD649	19.9	18.39	14.62
	RFD651	33.32	31.42	29.09	28.85	25.96	23.23
	RFD652	22.45	21.94	20.93	19.76	17.27
	RFD653	30.49	30.28	28.79	28.77	26.52	25.79	21.86
	RFD664	29.37	27.29	26.03	25.28	25.28	23.84	21.72
	RFD665	30.73	29.7	29.87	27.11	26	24.95	23.5
	RFD668	12.94
	RFD702	28.52	26.69	21.7
	RFD703	33.28	32.41	29.09	26.85	24.72
	RFD693	31.66	30.96	29.02	28.2	26.91	24.28
	RFD697	15.24	11.84
	RFD698	30.83	31	29.73	26.08	25.92	24.68	24.75
	RFD699	31.09	31.04	26.66	26.02	23.65	21.73	20.9
	Average	26.212	25.9857	24.6277	26.3244	24.6922	24.0714	22.546
	StDev	6.66396	6.30804	5.55504	2.76373	2.94971	1.31549	1.55161
	StErr	1.72063	1.68589	1.54069	0.921242	0.983236	0.497209	0.693899
		5	6	7	8
	G2 Rapa
	RFD629		25.87	21.67
	RFD642		18.33	19.23
	RFD644		28.61	24.21	22.53
	RFD655	32.4	31.44	28.64	24.86
	RFD656	32.3	26.49	23.1	19.72
	RFD662	27.13	24.35	18.58
	RFD663	33.19	32.4	29.47	21.46
	RFD673	14.93
	RFD674	25.91	25.45	22.65	HEP
	RFD675	13.79	---
	RFD676	13.23	---
	RFD685	22.55	21.15	15.99
	RFD686	29.9	27.09	22.52
	RFD687	30.65	28.14	21.85
	RFD709	22.23
	RFD710	18.3
	Average	24.3469	26.3018	22.5373	22.1425
	StDev	7.38831	4.09591	3.98902	2.15014
	StErr	2.04915	1.18239	1.20274	0.87779
Figure 1F: Mice with lymphoma
	WT C	WT R	G2 C	G2 R
With lymphomaL	9	3	0	0
Total mice	15	23	14	14
Figure 1G: Mice with sarcoma
	WT C	WT R	G2 C	G2 R
with sarcomaS	3	7	0	0
Total mice	15	23	14	14
Figure 1G: Mice with intestinal pathologies
BOTH GENDERS
nº mice	WT C	WT R	G2 C	G2 R
Mild	0	0	2	11
Moderate	0	0	5	3
Severe	0	0	7	0
tot mice	16	23	14	14
Figure 1I: Age at death
	Females	Control	Age at death (m)		Rapa	Age at death (m)
		RFD688	11		RFD645	10
		RFD689	11		RFD684	5.5
		RFD631	10		RFD637	10
		RFD690	7		RFD666	8
		RFD650	9		RFD704	7
		RFD670	7		RFD633	10
		RFD632	9		RFD634	10
	Males	RFD699	10		RFD686	8
		RFD665	11		RFD687	8
		RFD693	10		RFD674	8
		RFD653	12		RFD655	9
		RFD664	11		RFD663	8
		RFD703	9		RFD685	8
		RFD652	9		RFD656	8
	ALL		9.71429			8.39286
			1.48989			1.30352
			0.398191			0.348382

## Sheet: Figure 2
Figure 2 A: Total nuclear telomere fluorescence in intestine
WT C			WT R			G2 C			G2 R
2149	1351.16		2159	1774.05		671	962.077		705	965.821
2183	3120.87		2158	2482.77		640	1564.08		636	1302.09
2184	3844.94		2161	1781.11		632	1065.2		658	1029.8
2188	2315.51		2179	2885.24		639	1015.72		666	1463.9
2172	2101.96		2180	1482.27		650	973.68		646	769.99
	2546.89			2081.09			1116.15			1106.32
	961.202			581.134			253.655			276.09
	429.863			259.891			113.438			123.471
Figure 2 B: Total nuclear telomere fluorescence in liver
WT C			WT R			G2 C			G2 R
RFC2149	895.463		RFC2160	1220.16		RFD650	464.284		RFD633	308.898
RFC2168	1310.5		RFC2181	953.412		RFD632	246.858		RFD634	342.333
RFC2172	822.266		RFC2159	620.827		RFD671	478.184		RFD646	287.938
	1009.41		RFC2120	1766.44		RFD670	418.652		RFD672	208.553
	263.309			1140.21			401.994			286.931
	152.022			484.153			106.504			56.8509
				242.076			53.2521			28.4254
Figure 2 D: Telomere length shortening rate in white blood cells
WT C
Month	6	12	15	20	23
	1	0.984967	0.60322
	1	0.789285	0.471103
	1	0.814195	0.736252
	1	0.981846	0.964219
	1	0.956048	0.846477	0.841986
	1	1.00649			0.967639
	1	0.978178	0.753202	0.872463
WT R
Month	6	12	15	20	23
	1	0.80407	0.673991	0.378648
	1	0.590756	0.746489	0.624	0.565333
	1	0.404778			0.314086
	1	1.28758	1.20525	1.18011	1.10711
	1	0.988206	0.948519	0.933576	1.01959
	1	0.921538	0.766168		0.834145
	1	0.978178		0.753202	0.772536
G2 C
Month	4.5	7
	1	0.883362
	1	1.0055
	1	0.6416
G2 R	4.5	7
Month	1	1.09699
	1	1.02343
	1	0.672032
	1	0.742403
	1	0.77398

## Sheet: Figure 3
Figure 3 A: pS6 levels in liver samples at HEP
WT-CNTRL	% positive area (pixels)			WT-RAPA	% positive area (pixels)			G2-CNTRL	% positive area (pixels)			G2-RAPA	% positive area (pixels)
RFC2110	26.3372			RFC2123	9.57953			RFD697	2.80147			RFD628	37.1941
RFC2112	44.2307			RFC2124	18.2401			RFD652	28.2089			RFD656	36.2645
RFC2113	24.8081			RFC2117	29.0409			RFD702	34.1202			RFD662	17.2242
RFC2169	15.6772			RFC2116	16.2343			RFD703	22.2268			RFD685	23.0789
RFC2114	28.3596			RFC2118	12.0832			RFD651	28.9819			RFD655	33.7726
RFC2165	8.96227			RFC2119	18.6567			RFD653	27.0449			RFD710	10.4245
RFC2167	41.4702			RFC2154	4.10252			RFD664	3.7799			RFD663	34.1428
RFC2149	42.319			RFC2155	6.22869			RFD648	2.84718			RFD674	19.709
RFC2168	33.1027			RFC2156	17.6088			RFD665	15.941			RFD686	2.26664
RFC2172	59.0619			RFC2120	12.3714			RFD698	18.5744			RFD687	23.7503
RFC2190	23.0878			RFC2158	18.3549			RFD699	23.7738			RFD709	9.89802
RFC2183	14.774			RFC2159	12.8632			RFD632	32.8095			RFD633	34.2704
RFC2184	33.9015			RFC2181	23.2083			RFD671	33.8608			RFD634	30.4441
RFC2188	5.43415			RFC2121	1.89061			RFD678	13.2961			RFD646	37.9155
Av.	28.6805			RFC2127	3.15442			RFD650	49.6013			RFD672	37.9292
StDev.	14.9481			RFC2179	25.7759			RFD639	29.2863			RFD635	12.7625
StErr	3.99504			Av.	14.3371			RFD654	24.188			RFD645	17.0392
				StDev.	8.05934			RFD659	20.4536			RFD658	17.7291
				StErr	2.01484			RFD670	25.7263			RFD666	23.7032
								RFD688	17.7362			RFD684	15.5664
								RFD689	20.7174			RFD705	21.4323
								RFD690	21.8737			Av.	23.6437
								Av.	22.6295			StDev.	10.6477
								StDev.	11.039			StErr	2.32353
								StErr	2.35353
Figure 3 D: pS6 levels in liver samples after two months of rapamycin treatment
WT-CNTRL			WT-RAPA			G2-CNTRL			G2-RAPA
Mice	au		Mice	au		Mice	au		Mice	au
RFC2600	27.997		RFC2593	20.2487		RFD900	43.2059		RFD891	38.1299
RFC2601	22.597		RFC2598	10.6488		RFD901	36.0587		RFD892	38.1093
RFC2607	31.4583		XBH25835	14.3981		RFD902	44.1161		RFD912	35.7239
RFC2560	21.2667		XBH25837	10.571		RFD903	47.641		RFD908	30.1927
RFC2623	31.4593					RFD914	31.5014		RFD913	19.9374
						RFD916	37.11		RFD906	25.0596
						RFD904	26.6507		RFD905	25.6103
Av.	26.9557			13.9667			38.0405			30.3947
StDev	4.82189			4.55297			7.45031			7.17051
SE	2.15642			2.27649			2.81595			2.7102
Figure 3 F: pS6 levels in muscle samples after two months of rapamycin treatment
WT-CNTRL			WT-RAPA			G2-CNTRL			G2-RAPA
Mice	au		Mice	au		Mice	au		Mice	au
2600	5.16322		2593	1.45721		900	5.32999		891	2.22487
2601	8.0599		2596	0.540675		901	6.2143		892	7.18264
2607	4.3381		2598	1.51858		902	8.3145		912	4.6874
2623	5.07273		2599	1.54573		903	5.6984		913	5.8987
XBH25833	6.26118		XBH25835	0.55013		908	5.2547		914	8.46184
XBH25834	7.10634		XBH25836	0.990705		RFD910	5.90064		RFD904	8.35927
RFC2560	10.9221		XBH25837	0.46124		RFD911	8.39544		RFD00905	5.10526
						RFD915	4.93297		RFD00906	6.02262
									RFD00909	4.00348
Av.	6.70337			1.00918			6.25512			5.77179
StDev.	2.25912			0.496472			1.35563			2.0411
StErr	0.853867			0.187649			0.479286			0.680366
Figure 3 H: pS6 levels in heart samples after two months of rapamycin treatment
WT-CNTRL			WT-RAPA			G2-CNTRL			G2-RAPA
Mice	au		Mice	au		Mice	au		Mice	au
2600	4.49154		2593	3.90634		902	7.5124		891	4.43472
2601	6.36617		2596	3.63307		903	8.2684		892	10.3844
2607	4.96726		2598	2.91474		908	6.2436		912	6.1472
2623	4.20502		2599	2.5877		RFD910	7.25		913	5.9357
XBH25833	11.3048		XBH25835	1.663		RFD911	6.08455		914	9.547
XBH25834	12.8018		XBH25836	1.19041		RFD915			RFD904_05_PS6-Image Export-05_s2m0767.tif-(Colour_3)	7.67199
			XBH25837	1.54913					RFD00905	8.22707
									RFD00906	7.85055
									RFD00909	7.24046
Av.	7.35609			2.49205			7.07179			7.49323
StDev.	3.74351			1.0615			0.910811			1.83477
StErr	1.52828			0.401208			0.407327			0.61159

## Sheet: Figure4
S4A: Quantification of LC3II/LC3I ratios in liver samples
						NORMALIZED to WT C
LC3II/LC3I						LC3II/LC3I
0.410738	WT C		0.53411	WT R		0.99846	WT C		1.29836	WT R
0.402906	WT C		0.537323	WT R		0.979421	WT C		1.30617	WT R
0.420471	WT C		0.564673	WT R		1.02212	WT C		1.37266	WT R
0.411372						1			1.32573
0.35608	G2 C		0.361672	G2 R		0.865592	G2 C		0.879186	G2 R
0.284725	G2 C		0.307881	G2 R		0.692136	G2 C		0.748425	G2 R
0.433933	G2 C		0.424662	G2 R		1.05484	G2 C		1.03231	G2 R
			0.377502	G2 R		0.870857			0.917667	G2 R
			0.326648	G2 R					0.794046	G2 R
									0.874326
Figure 4 B: qPCR for mtDNA copy number in liver
Cytb
	WT Cntl			WT Rapa
RFC2112	0.974564		RFC2123	0.269933
RFC2113	0.962279		RFC2125	0.348812
RFC2169	1.06316		RFC2153	0.417149
Mean
Sd
SE
	G2 Cntl			G2 Rapa
RFD652	0.481065		RFD655	0.502497
RFD702	0.526494		RFD709	0.700004
RFD697	0.520966		RFD656	0.548698
RFD653	0.462264		RFD686	0.725035
Nd1
	WT Cntl			WT Rapa
RFC2110	0.430756		RFC2116	0.706851
RFC2112	1.12295		RFC2123	0.369498
RFC2113	1.15933		RFC2125	0.482916
RFC2169	1.28696		RFC2153	0.532438
	G2 Cntl			G2 Rapa
RFD652	0.413098		RFD655	0.606725
RFD702	0.498411		RFD709	0.489595
RFD697	0.442645		RFD656	0.363289
RFD653	0.438027		RFD686	0.646732
Figure 4C : qPCR for mtDNA copy number in muscle
Cyt B
		WT C			WT R
	RFC2112	1.02852		RFC2116	0.273627
	RFC2113	1.06457		RFC2123	0.202303
	RFC2169	0.906919		RFC2126	0.696906
				RFC2119	0.642248
				RFC2156	0.766946
		G2 C			G2 R
	RFD652	0.0947648		RFD656	0.773282
	RFD702	0.103301		RFD686	0.603336
	RFD697	0.49251		RFD663	0.217249
	RFD664	0.589396		RFD685	0.445355
	RFD665	0.56994		RFD709	0.389635
	RFD703	0.396571
	RFD699	0.315743
	RF653	0.808074
	RFD652	0.212229
Nd1	WT C			WT R
RFC2114	0.782881		RFC2119	0.649372
RFC2167	1.23935		RFC2155	0.806085
RFC2110	0.705446		RFC2116	0.583282
RFC2112	1.13332		RFC2123	0.283406
RFC2169	1.139		RFC2126	0.506382
			RFC2153	0.570267
	G2 C			G2 R
RFD664	0.635784		RFD663	0.345442
RFD665	0.669469		RFD709	0.944595
RFD699	0.740219		RFD656	0.968533
RF653	0.331431		RFD686	0.564121
RFD652	0.420924
RFD702	0.21569
Figure 4D: Quantification of mitochondrial proteins
ATP5	Wt-C	WT-R	G2-C	G2-R
	1.30483	0.791076	0.594433	0.163247
	0.870268	0.679023	0.348812	0.423769
	0.824901	0.853479	0.565815	0.199723
	0.939993	0.588852	0.49456	0.253495
	1.06001
UQCRC2	Wt-C	WT-R	G2-C	G2-R
	1.26323	0.963259	0.87374	0.924343
	0.936718	0.6274	0.706036	0.53836
	0.800054	0.876823	0.847106	0.686653
	0.782633	0.704068	0.700066	0.725377
	1.21737
SDHB	Wt-C	WT-R	G2-C	G2-R
	1.04218	1.00418	0.594541	0.581756
	1.0685	0.560853	0.624253	0.638639
	0.889313	0.739211	0.616663	0.657978
	0.912864	0.662643	0.60305	0.62007
	1.08714
MTCO1	Wt-C	WT-R	G2-C	G2-R
	0.933112	0.453748	0.68368	0.588193
	1.11789	0.225649	0.828048	0.649287
	0.948993	0.144118	0.607419	0.51499
	0.78251	0.605502	0.588486	0.651529
	1.21749

## Sheet: Figure 7
Figure 7A: Kaplan-Meier survival curves of female mice
Mice	Time (months)	S6K1+/+ Terc+/+	S6K1-/- Terc+/+	S6K1+/+ Terc-/-G1	S6K1-/- Terc-/-G1	S6K1+/+ Terc-/-G2	S6K1-/- Terc-/-G2	S6K1+/+ Terc-/-G3	S6K1-/- Terc-/-G3
20	106	1
33	25	1
71	120	1
76	97	1
116	101	1
223	106	1
227	96	1
248	99	1
251	79	1
270	111	1
307	105	1
430	68	1
437	87	1
439	97	1
455	79	1
461	97	1
466	101	1
470	92	1
472	96	1
21	98		1
78	36		1
81	103		1
95	120		1
334	100		1
342	156		1
454	151		1
459	87		1
545	107		1
684	122		1
763	153		0
65	5		1
58	105			1
115	71			1
234	94			1
229	105			1
261	108			1
289	88			1
290	100			1
393	64			1
394	108			1
401	79			1
423	85			1
526	75			1
535	90			1
41	97				1
48	61				1
106	91				1
123	93				1
278	63				1
361	104				1
448	96				1
557	80				1
604	83				1
644	106				1
650	108				1
674	88				1
689	78				1
721	131				1
751	24				1
145	50					1
159	52					1
160	73					1
164	71					1
166	54					1
186	45					1
371	83					1
376	41					1
405	69					1
404	72					1
500	76					1
501	74					1
504	85					1
510	68					1
550	70					1
563	72					1
565	80					1
171	67						1
177	32						1
190	60						1
377	23						1
572	84						1
773	81						1
790	93						1
808	92						1
878	69						1
169	5						1
194	32							1
629	59							1
635	69							1
636	68							1
656	59							1
657	57							1
680	34							1
700	57							1
701	63							1
728	68							1
738	63							1
740	53							1
765	62							1
810	58							1
812	74							1
846	29							1
874	75							1
699	66								1
766	28								1
873	17								1
893	40								1
912	50								1
922	47								1
947	60								1
957	21								1
971	61								1
974	70								1
961	63								1
840	8								1
888	6								1
Figure 7B: Kaplan-Meier survival curves of male mice
Mice	Time (months)	S6K1+/+ Terc+/+	S6K1-/- Terc+/+	S6K1+/+ Terc-/-G1	S6K1-/- Terc-/-G1	S6K1+/+ Terc-/-G2	S6K1-/- Terc-/-G2	S6K1+/+ Terc-/-G3	S6K1-/- Terc-/-G3
29	128	1
100	115	1
107	72	1
108	102	1
127	103	1
206	147	1
242	87	1
245	103	1
304	92	1
323	86	1
326	96	1
337	152	1
346	14	1
420	104	1
436	114	1
523	62	1
539	76	1
230	114		1
243	96		1
327	156		1
352	88		1
353	17		1
434	9		1
590	100		1
595	147		1
612	77		1
681	118		1
709	143		1
716	20		1
456	6		1
92	81			1
126	67			1
239	20.25			1
313	79			1
390	68			1
397	86			1
398	18.25			1
280	111			1
335	108			1
417	87			1
419	87			1
440	87			1
484	90			1
516	96			1
520	105			1
524	82			1
534	101			1
43	78				1
62	81				1
225	105				1
318	78				1
320	111				1
527	7				1
568	107				1
596	107				1
597	6				1
601	51				1
641	110				1
669	6				1
705	105				1
791	95				1
792	100				1
798	80				1
139	73					1
153	54					1
163	59					1
167	78					1
170	66					1
172	49					1
173	66					1
174	54					1
182	59					1
183	69					1
498	52					1
546	70					1
548	70					1
560	78					1
570	74					1
602	70					1
826	74					1
828	66					1
851	65					1
178	45						1
179	60						1
369	87						1
374	90						1
496	85						1
781	72						1
857	48						1
864	18						1
876	7						1
623	57							1
655	63							1
678	54							1
698	64							1
724	59							1
735	75							1
809	63							1
835	57							1
845	49							1
871	21							1
892	32							1
905	51							1
914	45							1
926	46							1
934	45							1
939	32							1
652	74								1
742	47								1
870	55								1
886	39								1
891	22								1
915	21								1
923	58								1
927	46								1
929	43								1
942	30								1
959	33								1
979	59								1
679	8								1
Figure 7C: Kaplan-Meier survival curves of both sexes
Mice	Time (weeks)	S6K1+/+ Terc+/+	S6K1-/- Terc+/+	S6K1+/+ Terc-/-G1	S6K1-/- Terc-/-G1	S6K1+/+ Terc-/-G2	S6K1-/- Terc-/-G2	S6K1+/+ Terc-/-G3	S6K1-/- Terc-/-G3
29	128	1
100	115	1
107	72	1
108	102	1
127	103	1
206	147	1
242	87	1
245	103	1
304	92	1
323	86	1
326	96	1
337	152	1
346	14	1
420	104	1
436	114	1
523	62	1
539	76	1
20	106	1
33	25	1
71	120	1
76	97	1
116	101	1
223	106	1
227	96	1
248	99	1
251	79	1
270	111	1
307	105	1
430	68	1
437	87	1
439	97	1
455	79	1
461	97	1
466	101	1
470	92	1
472	96	1
230	114		1
243	96		1
327	156		1
352	88		1
353	17		1
434	9		1
590	100		1
595	147		1
612	77		1
681	118		1
709	143		1
716	20		1
21	98		1
78	36		1
81	103		1
95	120		1
334	100		1
342	156		1
454	151		1
459	87		1
545	107		1
684	122		1
763	153		0
456	6		1
65	5		1
92	81			1
126	67			1
239	20.25			1
313	79			1
390	68			1
397	86			1
398	18.25			1
280	111			1
335	108			1
417	87			1
419	87			1
440	87			1
484	90			1
516	96			1
520	105			1
524	82			1
534	101			1
58	105			1
115	71			1
234	94			1
229	105			1
261	108			1
289	88			1
290	100			1
393	64			1
394	108			1
401	79			1
423	85			1
526	75			1
535	90			1
43	78				1
62	81				1
225	105				1
318	78				1
320	111				1
527	7				1
568	107				1
596	107				1
597	6				1
601	51				1
641	110				1
669	6				1
705	105				1
791	95				1
792	100				1
798	80				1
41	97				1
48	61				1
106	91				1
123	93				1
278	63				1
361	104				1
448	96				1
557	80				1
604	83				1
644	106				1
650	107				1
674	88				1
689	78				1
721	131				1
751	24				1
139	73					1
153	54					1
163	59					1
167	78					1
170	66					1
172	49					1
173	66					1
174	54					1
182	59					1
183	69					1
498	52					1
546	70					1
548	70					1
560	78					1
570	74					1
602	70					1
826	74					1
828	66					1
851	65					1
145	50					1
159	52					1
160	73					1
164	71					1
166	54					1
186	45					1
371	83					1
376	41					1
405	69					1
404	72					1
500	76					1
501	74					1
504	85					1
510	68					1
550	70					1
563	72					1
565	80					1
178	45						1
179	60						1
369	87						1
374	90						1
496	85						1
781	72						1
857	48						1
864	18						1
171	67						1
177	32						1
190	60						1
377	23						1
572	84						1
773	81						1
790	93						1
808	92						1
878	69						1
876	7						1
169	5						1
623	57							1
655	63							1
678	54							1
698	64							1
724	59							1
735	75							1
809	63							1
835	57							1
845	49							1
871	21							1
892	32							1
905	51							1
914	45							1
926	46							1
934	45							1
939	32							1
194	32							1
629	59							1
635	69							1
636	68							1
656	59							1
657	57							1
680	34							1
700	57							1
701	63							1
728	68							1
738	63							1
740	53							1
765	62							1
810	58							1
812	74							1
846	29							1
874	75							1
652	74								1
742	47								1
870	55								1
886	39								1
891	22								1
915	21								1
923	58								1
927	46								1
929	43								1
942	30								1
959	33								1
979	59								1
699	66								1
766	28								1
873	17								1
893	40								1
912	50								1
922	47								1
947	60								1
957	21								1
971	62								1
974	70								1
961	63								1
679	8								1
840	8								1
888	6								1

## Sheet: Supplementary Figure 1
S1A: Survival curves of female mice
Mice	Time (months)	G2 Control	G2 Rapa	wt Control	wt Rapa
630	10.75	1
631	10.75	1
632	8.75	1
639	9	1
640	7.5	1
641	6	1
650	9	1
654	9.75	1
659	10.25	1
671	7.25	1
670	7	1
678	6.75	1
688	11	1
689	10.75	1
690	7.75	1
633	10.25		1
634	10.25		1
635	10.25		1
636	7.5		1
637	10.75		1
645	10.75		1
646	8.75		1
657	6.25		1
658	8.5		1
666	8.25		1
672	6.5		1
681	5.25		1
682	5.25		1
683	4.25		1
684	5.5		1
691	9.5		1
704	7.25		1
705	7.25		1
2149	23.25			1
2151	23.5			1
2168	19			1
2171	19			1
2172	21			1
2183	28			1
2184	29.5			1
2188	29			1
2189	23.75			1
2190	18.5			1
2115	32				1
2120	24				1
2121	28.75				1
2122	32.5				1
2127	27				1
2158	24.25				1
2159	23				1
2160	28.75				1
2161	28.5				1
2178	31				1
2179	29				1
2180	29.75				1
2181	25				1
S1B: Tumor free survival curves of female mice
Mice	Time (months)	G2 Control	G2 Rapa	wt Control	wt Rapa
630	10.75	1
631	10.75	1
632	8.75	1
639	9	1
640	7.5	1
641	6	1
650	9	1
654	9.75	1
659	10.25	1
671	7.25	1
670	7	1
678	6.75	1
688	11	1
689	10.75	1
690	7.75	1
633	10.25		1
634	10.25		1
635	10.25		1
636	7.5		1
637	10.75		1
645	10.75		1
646	8.75		1
657	6.25		1
658	8.5		1
666	8.25		1
672	6.5		1
681	5.25		1
682	5.25		1
683	4.25		1
684	5.5		1
691	9.5		1
704	7.25		1
705	7.25		1
2151	23.5			1
2171	19			1
2183	28			1
2189	23.75			1
2115	32				1
2122	32.5				1
2127	27				1
2160	28.75				1
2179	29				1
2181	25				1
S1C: Survival curves of male mice
Mice	Time (months)	G2 Control	G2 Rapa	wt Control	wt Rapa
647	7	1
648	7.5	1
649	7	1
651	10.5	1
652	9	1
653	11.75	1
664	11	1
665	11.25	1
668	5	1
693	10	1
702	7	1
703	9	1
697	6	1
698	12.75	1
699	10.25	1
628	6.75		1
629	7.25		1
642	7.5		1
644	8		1
655	8.5		1
656	8		1
662	6.75		1
663	8		1
685	7		1
686	7.5		1
687	7.5		1
673	5.5		1
674	7.5		1
675	5		1
676	5		1
709	5.5		1
710	4.75		1
2110	18			1
2111	13.75			1
2112	18.25			1
2113	18.25			1
2114	23.5			1
2148	12.25			1
2162	16.75			1
2163	16.75			1
2164	15.75			1
2165	27.5			1
2166	13.5			1
2167	23.25			1
2169	16.75			1
2116	25.75				1
2117	17.75				1
2118	29.25				1
2119	23.5				1
2123	24				1
2124	22.5				1
2125	14.25				1
2126	15.5				1
2153	32				1
2154	26				1
2155	28.75				1
2156	28.75				1
2157	16				1
S1D: Tumor free survival curves of male mice
Mice	Time (months)	G2 Control	G2 Rapa	wt Control	wt Rapa
647	7	1
648	7.5	1
649	7	1
651	10.5	1
652	9	1
653	11.75	1
664	11	1
665	11.25	1
668	5	1
693	10	1
702	7	1
703	9	1
697	6	1
698	12.75	1
699	10.25	1
628	6.75		1
629	7.25		1
642	7.5		1
644	8		1
655	8.5		1
656	8		1
662	6.75		1
663	8		1
685	7		1
686	7.5		1
687	7.5		1
673	5.5		1
674	7.5		1
675	5		1
676	5		1
709	5.5		1
710	4.75		1
2111	13.75			1
2112	18.25			1
2113	18.25			1
2148	12.25			1
2162	16.75			1
2163	16.75			1
2164	15.75			1
2166	13.5			1
2169	16.75			1
2116	25.75				1
2117	17.75				1
2118	29.25				1
2119	23.5				1
2124	22.5				1
2125	14.25				1
2126	15.5				1
2153	32				1
2154	26				1
2155	28.75				1
2156	28.75				1
2157	16				1

## Sheet: Supplementary Figure 2
Figure S2 A: Rapamycin levels in liver samples
			Mice ID	Peak Area	Concentration [ng/ml]	Concentration [ng/gr liver]
		WT male	RFC2593	3840	32	127.9
			RFC2598	3410	27.8	111.1
			RFC2599	1465	8.8	35.1
			RFC2550	2920	23	92
			RFC2662	3145	25.2	100.8
			RFD912	2015	14.1	56.6
			RFD913	2000	14	56
			RFD929	2050	14.5	58
			RFD953	1880	12.8	51.3
			RFD955	2945	23.2	92.9
			RFD956	3260	26.3	105.3
		WT female	XBH25835	2335	17.3	69.1
			XBH25836	3490	28.6	114.2
			XBH25837	1660	10.7	42.7
		G2 Terc-KO female	RFD905	1180	6	24
			RFD906	2055	14.5	58.2
			RFD921	1625	10.3	41.4
Figure S2 B: Rapamycin levels in plasma
	ng/ml
	WT-fasted	G2-Fasted	WT-Fed	G2-Fed
	6.96	10.65	17.27	13.76
	7.04	6.83	13.64	11.64
	8.72	2.53	15.2	7.69
Figure S2 C-D: Intestinal pathologies and age at death of male and female mice
Males
nº mice	WT C	WT R	G2 C	G2 R
Mild	0	0	1	5
Moderate	0	0	2	2
Severe	0	0	4	0
tot mice	7	11	7	7
Females
nº mice	WT C	WT R	G2 C	G2 R
Mild	0	0	1	6
Moderate	0	0	3	1
Severe	0	0	3	0
tot mice	9	12	7	7
Females	Control	Age at death (m)		Rapa	Age at death (m)
	RFD688	11		RFD645	10
	RFD689	11		RFD684	5.5
	RFD631	10		RFD637	10
	RFD690	7		RFD666	8
	RFD650	9		RFD704	7
	RFD670	7		RFD633	10
	RFD632	9		RFD634	10
Males	RFD699	10		RFD686	8
	RFD665	11		RFD687	8
	RFD693	10		RFD674	8
	RFD653	12		RFD655	9
	RFD664	11		RFD663	8
	RFD703	9		RFD685	8
	RFD652	9		RFD656	8
MALES		10.2857			8.14286
		1.1127			0.377964
		0.42056			0.142857
FEMALES		9.14286			8.64286
		1.67616			1.84197
		0.63353			0.6962

## Sheet: Supplementary Figure 3
S3A: Quantification of phospho H2AX positive cells in intestine at HEP
	WT C			WT R			G2 C			G2 R
	2169	3		2119	1.57143		649	37		685	12
	2110	3.42857		2124	3.42857		647	26		629	23.4286
	2112	5.14286		2126	2.14286		702	16.5714		642	9.14286
	2113	3		2117	1.28571		648	11.1429		686	21
	2114	1.42857		2158	0.428571		690	3.42857		636	4.42857
	2172	3.71429		2127	3.14286		678	3.14286		672	10.5714
	2149	1		2179	4.28571		670	9.14286		704	9.14286
	2188	0.714286		Mean	2.32653		671	4.14286		705	6.42857
	2184	1.57143		SD	1.35454		Mean	13.8214		Mean	12.0179
	2183	1.42857		SE	0.51197		SD	12.1767		SD	6.74372
	Mean	2.44286					SE	4.30512		SE	2.38427
	SD	1.42929
	SE	0.45198
S3B: Quantification of p53 positive cells in intestine at HEP
	WT C			WT R			G2 C			G2 R
	2169	0.285714		2127	3.71429		649	79.8571		685	77.1429
	2110	0.571429		2124	2.57143		647	111.143		629	64.2857
	2112	1.57143		2126	1.28571		702	71		642	102.857
	2113	2.28571		2117	1.42857		648	82		686	75.4286
	Mean	1.17857		Mean	2.25		650	66.7143		666	55.7143
	SD	0.921216		SD	1.13314		690	21.1429		646	57
	SE	0.460608		SE	0.566572		632	61.8571		636	84.4286
							639	82.4286		658	79.1429
							Mean	72.0179		Mean	74.5
							SD	25.4135		SD	15.5637
							SE	8.98502		SE	5.50258
S3C: Quantification of p21 positive cells in intestine at HEP
	WT C				WT R				G2 C				G2 R
	2169	0.428571			2124	0.285714			649	93.7143			685	125.714
	2110	0.142857			2126	0.142857			647	103.571			629	186.857
	2112	0.285714			2117	0.142857			702	116.571			642	121.143
	2113	0.571429			2119	0			648	127.857			686	98
	2114	0			2127	0			632	151			646	105.286
	2188	0			2179	0			639	175.857			666	89.7143
	2183	0			2159	0			650	104.143			636	164.857
	2149	0			2158	0			690	117			658	110.286
	2172	0.285714			Mean	0.0714286			Mean	123.714			Mean	125.232
	Mean	0.190476			SD	0.10799			SD	27.4263			SD	33.8254
	SD	0.214286			SE	0.0381802			SE	9.69668			SE	11.9591
	SE	0.0714286
S3D: Quantification of AC3 positive cells in intestine at HEP
	WT C				WT R				G2 C				G2 R
	2110	1.14286			2124	1.14286			649	2.57143			685	2.71429
	2112	0.571429			2119	0.285714			647	3			629	1.42857
	2113	1.42857			2117	0.428571			702	2			642	5
	2183	0.714286			2161	3.14286			648	1.42857			686	5
	2188	0.428571			Mean	1.25			690	2.57143			646	1.57143
	2184	1.57143			SD	1.31643			639	2.85714			658	2.14286
	2172	0.428571			SE	0.658216			650	4.14286			636	2.71429
	Mean	0.897959							632	2.42857			666	3.42857
	SD	0.478904							Mean	2.625			Mean	3
	SE	0.181009							SD	0.789647			SD	1.39345
									SE	0.279182			SE	0.492657
S3E: Percentage of cells containing one or more telomere induced foci (TIFs) in intestine at HEP
	WT C				WT R				G2 C				G2 R
	2165	0.263852			2124	0			649	0.353357			662	0.552486
	2167	0.223214			2119	0.378788			702	0.37037			629	0
	2114	0			2123	0			647	0			685	1.47059
	2183	0			2159	0.273224			687	0			704	0
	2172	0			2158	0			671	1.48515			672	0
	2149	0			2181	0			670	0.408163			705	0
	Mean	0.0811778			Mean	0.108669			Mean	0.436173			Mean	0.337179
	SD	0.126415			SD	0.171627			SD	0.546409			SD	0.597617
	SE	0.0516087			SE	0.0700662			SE	0.223071			SE	0.243976
S3F: Quantification of phospho H2AX positive cells in intestine in mice fed control or rapamycin diet for two months
	WT C				WT R				G2 C				G2 R
	2600	1.57143			2596	1.57143			908	3			913	5.85714
	2601	1.28571			2593	1.57143			903	7.71429			892	4.71429
	2607	1.57143			2598	1.28571			901	5			914	3.57143
	2623	2.28571			2599	3.28571			902	8			912	5.28571
	Mean	1.67857			Mean	1.92857			900	6.42857			891	6
	SD	0.426583			SD	0.914732			Mean	6.02857			Mean	5.08571
	SE	0.213291			SE	0.457366			SD	2.06872			SD	0.987679
									SE	0.925159			SE	0.441704
S3G: Quantification of p53 positive cells in intestine in mice fed control or rapamycin diet for two months
	WT C				WT R				G2 C				G2 R
	2600	7.2			2593	9.4			900	11.4			891	40.4
	2623	19.4			2599	15.8			901	38.5			892	24.2
	2601	1.6			2596	14.1			902	70.2			912	35.2
	2607	6.2			2598	7.2			903	23.5			913	32.1
	Mean	8.6			Mean	11.625			908	36.4			914	39.6
	SD	7.60175			SD	4.00364			Mean	36			Mean	34.3
	SE	3.80088			SE	2.00182			SD	22.0083			SD	6.57571
									SE	9.84241			SE	2.94075
S3H: Quantification of p19 positive cells in intestine in mice fed control or rapamycin diet for two months
	WT C				WT R				G2 C				G2 R
	2600	2.33333			2596	3.14286			908	5.55556			913	9
	2601	2.5			2593	3			903	10.5714			892	8
	2607	2.42857			2598	1.25			901	6.14286			914	11.3333
	2623	4.55556			2599	3.66667			902	9.83333			912	8
	Mean	2.95437			Mean	2.76488			900	9.28571			891	7.66667
	SD	1.06964			SD	1.0498			Mean	8.27778			Mean	8.8
	SE	0.534821			SE	0.524899			SD	2.27293			SD	1.50185
									SE	1.01649			SE	0.671648
S3I: Quantification of phospho H3 positive cells in intestine in mice fed control or rapamycin diet for two months
	WT C				WT R				G2 C				G2 R
	2600	42.3			2593	36.9			900	24			891	19.6
	2607	37.2			2596	21.4			901	34			892	68.6
	2623	33.4			2598	58.2			902	42.4			912	16.7
	2601	23.1			2599	21			903	53.3			913	38.4
		34				34.375			908	62.8			914	51
		8.13019				17.5238				43.3				38.86
		4.0651				8.76188				15.33				21.7605
										6.8558				9.73158
S3J: Quantification of phospho H2AX positive cells in skeletal muscle in mice fed control or rapamycin diet for two months
		WT C	WT R	G2 C	G2 R
		0.545455	0.181818	1	1.27273
		0.727273	0.181818	0.818182	1.09091
		0.272727	0.636364	1	0.909091
		0.363636	0.727273	1.27273	0.909091
S3K: Quantification of p53 positive cells in skeletal muscle in mice fed control or rapamycin diet for two months
		WT C	WT R	G2 C	G2 R
		0.2	0.2	0.9	0
		0.1	0.3	0.9	0.7
		0.2	0	0.7	0.8
		0	0.2	1	0.7
S3L: Quantification of p21 positive cells in skeletal muscle in mice fed control or rapamycin diet for two months
		WT C	WT R	G2 C	G2 R
		0.545455	0.727273	1	0.454545
		0.636364	0.363636	1	0.818182
		0.636364	0.545455	0.818182	0.818182
		0.636364	0.181818	1	1.27273

## Sheet: Supplementary Figure 4
S4A: Chromosome fusions per metaphase
WT C			WT R			G2 C			G2 R
122e3 C			122e3 R			151e4 C			151e4 R
met. 1	0		met. 1	0		met. 1	0		met. 4	0
met. 2	0		met. 4	0		met. 3	0		met. 5	1
met. 3	0		met. 5	0		met. 5	0		met. 6	2
met. 4	0		met. 6	0		met.6	2		met. 7	0
met. 6	0		met. 7	0		met. 8	1		met. 9	1
met. 7	0		met. 8	0		met. 9	1		met. 12	0
met. 11	0		met. 9	0		met. 10	0		met. 13	1
met. 12	0		met. 11	0		met. 11	2		met. 14	1
met. 14	0		met. 12	0		met. 12	1		met. 15	0
met. 15	0		122e1 R			met. 13	0		151e8 R
met. 16	0		met. 1	0		met. 14	1		met. 1	0
122e1 C			met. 3	0		met. 15	0		met. 4	0
met. 1	0		met. 4	0		met. 16	0		met. 6	0
met. 4	0		met. 5	0		met. 17	0		met. 8	0
met. 6	0		met. 7	0		met. 19	0		met. 9	0
met. 8	0		met. 8	0		met. 20	1		met. 10	0
met. 9	0		met. 13	0		151e8 C			met. 12	0
met. 10	0		met. 14	0		met. 1	0		met. 13	0
met. 11	0		Mean	0		met. 2	0		met. 15	0
met. 12	0		Sd	0		met. 3	0		met. 16	0
met. 13	0		SE	0		met. 4	0		Mean	0.315789
met. 14	0					met. 5	0		Sd	0.582393
met. 15	0					met. 7	0		SE	0.137271
met. 17	0					met. 9	1
met. 18	0					met. 10	0
Mean	0					met. 11	0
Sd	0					met. 13	0
SE	0					met. 15	0
						met. 17	0
						met. 18	1
						Mean	0.37931
						Sd	0.621852
						SE	0.113534
S4B: Multitelomeric signals per metaphase
WT C			WT R			G2 C			G2 R
122e3 C			122e3 R			151e4 C			151e4 R
met. 1	0		met. 1	16		met. 2	12		met. 1	17
met. 2	9		met. 4	12		met. 3	11		met. 2	25
met. 3	11		met. 5	16		met. 5	11		met. 4	12
	11		met. 7	18		met.6	10		met. 5	14
met. 4	12		met. 8	14		met. 7	11		met. 6	24
met. 5	19		met. 9	21		met. 8	14		met. 7	30
met. 6	6		met. 10	6		met. 9	9		met. 9	17
met. 7	9		met. 11	13		met. 10	4		met. 11	24
met. 8	16		met. 12	18		met. 12	6		met. 12	27
met. 10	13		122e1 R			met. 13	7		met. 13	5
met. 11	5		met. 2	9		met. 14	20		met. 14	8
met. 12	1		met. 3	12		met. 15	10		met. 15	12
met. 14	11		met. 4	12		met. 16	15		151e8 R
met. 16	0		met. 5	7		met. 17	16		met. 1	15
122e1 C			met. 7	16		met. 19	6		met. 3	12
met. 1	4		met. 8	6		met. 20	28		met. 4	16
met. 2	6		met. 12	12		151e8 C			met. 6	22
met. 3	13		met. 13	35		met. 1	12		met. 8	11
met. 4	4		met. 14	21		met. 2	30		met. 9	11
met. 6	7		met. 15	18		met. 3	13		met. 10	7
met. 8	4		Mean	14.8421		met. 4	7		met. 12	38
met. 9	8		Sd	6.6855		met. 5	8		met. 13	14
met. 10	11		SE	1.53376		met. 6	25		met. 14	14
met. 11	5						15		met. 15	11
met. 12	8					met. 7	11		met. 16	25
met. 13	8					met. 8	19			17.125
met. 14	10					met. 9	6			8.07741
met. 15	10					met. 10	10			1.64879
met. 16	2					met. 11	24
met. 17	14					met. 12	16
met. 18	12					met. 13	17
	13					met. 17	11
Mean	8.45161					met. 18	12
Sd	4.67503					Mean	13.3125
SE	0.83966					Sd	6.46298
						SE	1.1425
S4D: PhosphoRPA positive cells in intestine samples (%)
WT C			WT R				G2 C			G2 R
RFC2600	19.6659		RFC2593	20.904			RFD900	16.9892		RFD891	4.02129
RFC2601	15.2429		RFC2596	24.557			RFD901	30.897		RFD892	18.6551
RFC2607	13.0473		RFC2599	34.2908			RFD902	25.0951		RFD912	20.2786
RFC2623	4.80874						RFD903	18.5868		RFD913	26.2788
							RFD908	29.817		RFD914	10.4982
Mean	13.1912		Mean	26.5839			Mean	24.277		Mean	15.9464
Sd	6.22943		Sd	6.9198			Sd	6.33789		Sd	8.72862
SE	3.11472		SE	3.99515			SE	2.83439		SE	3.90356
S4F: Quantification of IL6 plasma levels
Wt-C	WT-R	G2-C	G2-R
14.1978	80.4388	97.6952	34.6817
39.0037	28.4173	68.2043	44.3752
58.4928	17.8825	51.4098	106.744
62.7478	49.6029	47.9812	124.369
63.0937	26.0436	90.9361	123.127
43.8998	12.5532	56.863	122.886
32.985	109.49	127.3	86.7759
80.9924		39.9686	48.3325
		131.613	53.0243
			134.352
			65.0248
			144.14

## Sheet: Supplementary Figure 5
Figure 5 A-B: Glucose Tolerance Test (GTT) and Area Under Curve (AUC)
		Time
WT_C	BW	0	15	30	45	60	90	120	AUC
RFC2549	42.6	88	233	396	408	444	377	317	31656.6
RFC2661	28.32	71	327	438	452	415	358	269	34291.5
Mean	35.46	79.5	280	417	430	429.5	367.5	293	32974.1
StDev	10.0975	12.0208	66.468	29.6985	31.1127	20.5061	13.435	33.9411	1863.14
WT_R	BW	0	15	30	45	60	90	120	AUC
RFC2550	34.81	86	298	468	546	534	455	365	41063.5
RFC2662	30.93	93	298	411	489	538	501	466	41619.6
Mean	32.87	89.5	298	439.5	517.5	536	478	415.5	41341.5
StDev	2.74357	4.94975	0	40.3051	40.3051	2.82843	32.5269	71.4178	393.196
G2_C	BW	0	15	30	45	60	90	120	AUC
RFD948	27.93	61	313	331	359	288	223	166	23739.4
RFD954	27.42	67	392	428	369	309	182	145	24683.4
RFD957	28.55	85	219	366	450	415	362	285	30367.4
RFD930	26.97	66	271	416	441	416	329	223	31914.4
Mean	27.7175	72.6667	294	403.333	420	380	291	217.667	28988.4
StDev	0.679577	10.6927	88.7637	32.8836	44.3959	61.4898	95.828	70.1522	3807.62
G2_R	BW	0	15	30	45	60	90	120	AUC
RFD929	27.39	89	294	514	504	496	391	238	35875.6
RFD953	28.25	67	250	417	427	424	293	208	30129
RFD955	29.34	90	171	181	194	214	156	141	9625.45
RFD956	23.62	110	365	490	554	557	600	595	48217.4
Mean	27.15	89	270	400.5	419.75	422.75	360	295.5	30961.9
StDev	2.48493	17.5689	81.2445	152.036	159.308	149.406	186.785	203.742	16102.1
Figure 5C: Insulin Tolerance Test (ITT)
WT_C	0	15	30	60	90	120
RFC2549	100	61.4035	82.4561	58.7719	76.3158	116.667
RFC2661	100	59.1241	64.9635	48.1752	64.2336	118.248
Mean	100	60.2638	73.7098	53.4736	70.2747	117.457
StDev		1.61179	12.3692	7.49303	8.54341	1.1183
WT_R
RFC2550	100	64.2857	53.1746	59.5238	52.381	73.0159
RFC2662	100	109.091	138.636	139.394	150.758	141.667
Mean	100	86.6883	95.9055	99.4589	101.569	107.341
StDev		31.6821	60.4306	56.4767	69.5628	48.5434
G2_C	0	15	30	60	90	120
RFD930	100	59.8361	68.8525	56.5574	63.1148	123.77
RFD948	100	56.7797	63.5593	70.339	64.4068	93.2203
RFD954	100	44.8819	52.7559	42.5197	59.0551	85.0394
RFD957	100	47.3282	67.1756	62.5954	90.8397	80.916
Mean	100	52.2065	63.0858	58.0029	69.3541	95.7366
StDev		7.2243	7.23214	11.7628	14.5041	19.3762
G2_R
RFD929	100	80.6723	65.5462	55.4622	63.0252	113.445
RFD953	100	64.6154	67.6923	47.6923	58.4615	77.6923
RFD956	100	83.2	71.2	64	75.2	132.8
RFD955	100	88	109.333	127.333	104.667	126
Mean	100	76.1626	68.1462	55.7182	65.5622	107.979
StDev		10.0797	2.85409	8.15686	8.65283	27.9575
Figure 5 D: Quantification IGF1
WT Cntl			WT Rapa			G2 cntl			G2 Rapa
RFC02600	678.773		RFC02596	675.62		RFD00900	607.522		RFD00891	586.438
RFC02607	608.068		RFC02593	626.139		RFD00901	524.519		RFD00892	599.41
RFC02623	543.379		2598	720.104		RFD00902	763.289		RFD00914	529.171
RFC02560	727.78		2599	512.842		RFD903	581.239		RFD912	516.022
XBH25833	621.347		XBH25835	489.797		RFD916	475.67		RFD00905	506.539
25834	519.45		XBH25836	817.603		RFD00904	835.694		RFD00906	674.678
			XBH25837	662.3		RFD00910	514.884		RFD00909	683.542
Mean	616.466		Mean	643.486		RFD00915	652.028		RFD921	619.947
Sd	78.8938		Sd	114.428		Mean	619.356		Mean	589.468
SE	32.2082		SE	43.2497		Sd	125.774		Sd	68.7178
						SE	44.4678		SE	24.2954
Fig. S5E: Quantification of liver ATP content
																		Standard curve
reaction mix							to calculate ATP concentration in ng/ul							background mix	Absorbance
	Absorbance	Absorbance substracted	using formula	ATP (B) nmole	Average ATP (B) nmole		/50ul (nmole/ul)	*DDF (nmole/ul)	*MW of ATP (ng/ul)	Average	Average/group									average	final values
RFC2600	0.074	0.038	0.0404	1.94231	1.87019		0.0388462	0.106827	54.1805	52.1688	55.7451			RFC2600	0.035			STD 0	0.036	0.036	0
RFC2600	0.071	0.035	0.0374	1.79808			0.0359615	0.0988942	50.1572					RFC2600	0.031			STD 0	0.036
RFC2607	0.07	0.034	0.0364	1.75	2.30288		0.035	0.09625	48.8161	64.2387				RFC2607	0.034			STD 2	0.074	0.0725	0.0365
RFC2607	0.093	0.057	0.0594	2.85577			0.0571154	0.157067	79.6614					RFC2607	0.036			STD 2	0.071
RFC 2623	0.067	0.031	0.0334	1.60577	1.82212		0.0321154	0.0883173	44.7928	50.8277				RFC 2623	0.039			STD 4	0.117	0.1175	0.0815
RFC 2623	0.076	0.04	0.0424	2.03846			0.0407692	0.112115	56.8627					RFC 2623	0.031			STD 4	0.118
																		STD 6	0.163	0.1595	0.1235
																		STD 6	0.156
RFC 2593	0.068	0.032	0.0344	1.65385	1.50962		0.0330769	0.0909615	46.1339	42.1106	48.369			RFC 2593	0.04			STD 8	0.199	0.1935	0.1575
RFC 2593	0.062	0.026	0.0284	1.36538			0.0273077	0.0750962	38.0873					RFC 2593	0.034			STD 8	0.188
RFC2596	0.069	0.033	0.0354	1.70192	1.79808		0.0340385	0.0936058	47.475	50.1572				RFC2596	0.031			STD 10	0.243	0.246	0.21
RFC2596	0.073	0.037	0.0394	1.89423			0.0378846	0.104183	52.8394					RFC2596	0.033			STD 10	0.249
RFC 2598	0.07	0.034	0.0364	1.75	1.89423		0.035	0.09625	48.8161	52.8394				RFC 2598	0.04
RFC 2598	0.076	0.04	0.0424	2.03846			0.0407692	0.112115	56.8627					RFC 2598	0.036
RFD00900	0.066	0.03	0.0324	1.55769	1.79808		0.0311538	0.0856731	43.4517	50.1572	43.2282			RFD00900	0.038
RFD00900	0.076	0.04	0.0424	2.03846			0.0407692	0.112115	56.8627					RFD00900	0.032				0	0
RFD00901	0.061	0.025	0.0274	1.31731	1.26923		0.0263462	0.0724519	36.7462	35.4051				RFD00901	0.038				2	0.0365
RFD00901	0.059	0.023	0.0254	1.22115			0.0244231	0.0671635	34.064					RFD00901	0.032				4	0.0815
RFD00902	0.069	0.033	0.0354	1.70192	1.58173		0.0340385	0.0936058	47.475	44.1222				RFD00902	0.034				6	0.1235
RFD00902	0.064	0.028	0.0304	1.46154			0.0292308	0.0803846	40.7695					RFD00902	0.036				8	0.1575
																			10	0.21
RFD00891	0.067	0.031	0.0334	1.60577	1.87019		0.0321154	0.0883173	44.7928	52.1688	45.9104			RFD00891	0.035
RFD00891	0.078	0.042	0.0444	2.13462			0.0426923	0.117404	59.5449					RFD00891	0.038
RFD00892	0.079	0.043	0.0454	2.18269	1.77404		0.0436538	0.120048	60.886	49.4866				RFD00892	0.032
RFD00892	0.062	0.026	0.0284	1.36538			0.0273077	0.0750962	38.0873					RFD00892	0.034
RFD00914	0.062	0.026	0.0284	1.36538	1.29327		0.0273077	0.0750962	38.0873	36.0756				RFD00914	0.032
RFD00914	0.059	0.023	0.0254	1.22115			0.0244231	0.0671635	34.064					RFD00914	0.038
reaction mix							to calculate ATP concentration in ng/ul							background mix	Absorbance
	Absorbance	Absorbance substracted	using formula	ATP (B) nmole	Average ATP (B) nmole		/50ul (nmole/ul)	*DDF (nmole/ul)	*MW of ATP (ng/ul)	Average	Average/group
RFC02560	0.081	0.045	0.0474	2.27885	2.20673		0.0455769	0.125337	63.5682	61.5565	62.4506			RFC2600	0.032
RFC02560	0.078	0.042	0.0444	2.13462			0.0426923	0.117404	59.5449					RFC2600	0.033
XBH25833	0.072	0.036	0.0384	1.84615	2.01442		0.0369231	0.101538	51.4983	56.1921				RFC2607	0.036
XBH25833	0.079	0.043	0.0454	2.18269			0.0436538	0.120048	60.886					RFC2607	0.039				WT Cntl			WT Rapa
XBH25834	0.088	0.052	0.0544	2.61538	2.49519		0.0523077	0.143846	72.9559	69.6031				RFC 2623	0.031
XBH25834	0.083	0.047	0.0494	2.375			0.0475	0.130625	66.2504					RFC 2623	0.036				RFC2600	52.1688		RFC 2593	42.1106
																			RFC2607	64.2387		RFC2596	50.1572
																			RFC 2623	50.8277		RFC 2598	52.8394
XBH25835	0.069	0.033	0.0354	1.70192	1.82212		0.0340385	0.0936058	47.475	50.8277	48.1455			RFC 2593	0.037				RFC02560	61.5565		XBH25835	50.8277
XBH25835	0.074	0.038	0.0404	1.94231			0.0388462	0.106827	54.1805					RFC 2593	0.031				XBH25833	56.1921		XBH25836	49.4866
XBH25836	0.077	0.041	0.0434	2.08654	1.77404		0.0417308	0.11476	58.2038	49.4866				RFC2596	0.038				XBH25834	69.6031		XBH25837	44.1222
XBH25836	0.064	0.028	0.0304	1.46154			0.0292308	0.0803846	40.7695					RFC2596	0.032					59.0978			48.2573
XBH25837	0.071	0.035	0.0374	1.79808	1.58173		0.0359615	0.0988942	50.1572	44.1222				RFC 2598	0.037					7.31689			4.1858
XBH25837	0.062	0.026	0.0284	1.36538			0.0273077	0.0750962	38.0873					RFC 2598	0.041					2.98711			1.70884
			0.0024	0.115385	1.38942		0.00230769	0.00634615	3.21864	38.7578	56.6392			RFD00900	0.033				G2 cntl			G2 Rapa
RFD00904	0.089	0.053	0.0554	2.66346			0.0532692	0.14649	74.297					RFD00900	0.034
RFD00904	0.081	0.045	0.0474	2.27885	2.56731		0.0455769	0.125337	63.5682	71.6148				RFD00901	0.036				RFD00900	50.1572		RFD00891	52.1688
RFD00910	0.093	0.057	0.0594	2.85577			0.0571154	0.157067	79.6614					RFD00901	0.031				RFD00901	35.4051		RFD00892	49.4866
RFD00910	0.084	0.048	0.0504	2.42308	2.13462		0.0484615	0.133269	67.5915	59.5449				RFD00902	0.035				RFD00902	44.1222		RFD00914	36.0756
RFD00915	0.072	0.036	0.0384	1.84615			0.0369231	0.101538	51.4983					RFD00902	0.037				RFD00904	38.7578		RFD00905	32.0523
RFD00915	0.083	0.047																	RFD00910	71.6148		RFD00906	64.9093
																			RFD00915	59.5449		RFD00909	58.8743
			0.0024	0.115385	1.14904		0.00230769	0.00634615	3.21864	32.0523	51.9453			RFD00891	0.032					49.9337			48.9278
RFD00905	0.079	0.043	0.0454	2.18269			0.0436538	0.120048	60.886					RFD00891	0.038					13.6547			12.7681
RFD00905	0.083	0.047	0.0494	2.375	2.32692		0.0475	0.130625	66.2504	64.9093				RFD00892	0.033					5.57449			5.21254
RFD00906	0.081	0.045	0.0474	2.27885			0.0455769	0.125337	63.5682					RFD00892	0.031
RFD00906	0.092	0.056	0.0584	2.80769	2.11058		0.0561538	0.154423	78.3203	58.8743				RFD00914	0.036
RFD00909	0.063	0.027	0.0294	1.41346			0.0282692	0.0777404	39.4284					RFD00914	0.033
RFD00909	0.069	0.033

[truncated: 2 more sheets: Supplementary Figure 6, Supplementary Figure 7]
